# Supplementary material for: Investigating the Role of Gut Microbiota in the Pathogenesis and Progression of Rheumatoid Arthritis in a Collagen-Induced Arthritis Mouse Model
Source: Int J Mol Sci. 2025 May 26;26(11):5099. doi: 10.3390/ijms26115099 (PMC12154005; doi:10.3390/ijms26115099)
Supplement: Supplementary file 1 [file ijms-26-05099-s001.zip]

Archive with 4 entries (3 files):
- ijms-3593065-supplementary/
- ijms-3593065-supplementary/FIGURE_S1.png
- ijms-3593065-supplementary/FIGURE_S2.png
- ijms-3593065-supplementary/ijms-3593065-supplementary-Table S1.xlsx
