# Supplementary material for: Investigating the Role of Gut Microbiota in the Pathogenesis and Progression of Rheumatoid Arthritis in a Collagen-Induced Arthritis Mouse Model
Source: Int J Mol Sci. 2025 May 26;26(11):5099. doi: 10.3390/ijms26115099 (PMC12154005; doi:10.3390/ijms26115099)
Supplement: Supplementary file 1 [file ijms-26-05099-s001.zip › ijms-3593065-supplementary/ijms-3593065-supplementary-Table S1.xlsx]

## Sheet: A
Aire⁻/⁻
Bacteria	PERMANOVA
	R²	p
Butyricimonas	0.631	<0.01
Marvinbryantia	0.613	<0.01
Ureaplasma	0.538	<0.01
Prevotellaceae UCG-001	0.525	<0.01
Paraprevotella	0.508	<0.01
Candidatus Saccharimonas	0.494	<0.01
Lachnospiraceae UCG-008	0.489	<0.01
Hungatella	0.470	<0.01
Catenibacterium	0.467	<0.01
Parabacteroides	0.465	<0.01
Dielma	0.447	<0.01
Bifidobacterium	0.498	<0.05
Parasutterella	0.461	<0.05
Lachnospiraceae FCS020 group	0.402	<0.05
Enterorhabdus	0.395	<0.05
Allobaculum	0.377	<0.05
Monoglobus	0.366	<0.05
Anaeroplasma	0.356	<0.05
Tuzzerella	0.354	<0.05
Coprobacter	0.344	<0.05
Romboutsia	0.271	<0.05
Turicibacter	0.339	<0.05
Barnesiella	0.335	<0.05
Enterobacter	0.229	<0.05
[Ruminococcus] gauvreauii group	0.222	<0.05
Prevotella	0.222	ns
Prevotellaceae NK3B31 group	0.011	ns

## Sheet: B
DBA/1J
Bacteria	PERMANOVA
	R²	p
[Eubacterium] nodatum group	0.619	<0.001
Pseudogracilibacillus	0.509	<0.001
Phascolarctobacterium	0.490	<0.001
Bifidobacterium	0.475	<0.001
Eggerthella	0.419	<0.001
Paraprevotella	0.388	<0.001
Akkermansia	0.357	<0.001
Fusobacterium	0.233	<0.001
Anaerostipes	0.179	<0.001
Sutterella	0.174	<0.001
Alistipes	0.446	<0.01
Parabacteroides	0.366	<0.01
Staphylococcus	0.357	<0.01
Gordonibacter	0.274	<0.01
Atopostipes	0.254	<0.01
Faecalibaculum	0.233	<0.01
Holdemania	0.144	<0.01
Corynebacterium	0.339	<0.05
Facklamia	0.338	<0.05
Marvinbryantia	0.328	<0.05
[Eubacterium] ventriosum group	0.308	<0.05
Odoribacter	0.292	<0.05
Candidatus Stoquefichus	0.271	<0.05
Parasutterella	0.268	<0.05
Barnesiella	0.264	<0.05
Allobaculum	0.238	<0.05
[Clostridium] innocuum group	0.144	<0.05
Hungatella	0.126	<0.05
Prevotellaceae UCG-001	0.062	ns
Prevotellaceae NK3B31 group	0.148	ns

## Sheet: C
Aire⁻/⁻
Bacteria	ANOVA		Post hoc
	H(2)	p	p (A-CTRL vs. A-RA-NAIVE)	p (A-CTRL vs. A-RA-RELAPS)	p (A-RA-NAIVE vs. A-RA-RELAPS)
Bifidobacterium	13.98	<0.001	<0.01	<0.01	ns
Allobaculum	13.06	<0.01	<0.05	<0.01	ns
Parasutterella	1980-12-01	<0.01	<0.01	<0.05	ns
Anaerostipes	8.09	<0.05	<0.05	<0.05	ns
[Ruminococcus] gauvreauii group	2021-08-01	<0.05	ns	<0.05	ns
Catenibacterium	2025-12-08	<0.05	ns	<0.05	ns
Marvinbryantia	1939-06-01	<0.05	ns	<0.05	ns
Erysipelatoclostridium	1959-11-01	<0.01	<0.01	<0.05	ns
Helicobacter	2024-11-01	<0.01	<0.05	<0.05	ns
Anaeroplasma	10.02	<0.01	<0.05	<0.01	ns
GCA-900066575	1978-08-01	<0.05	<0.05	<0.05	ns
Candidatus Saccharimonas	1981-09-01	<0.01	ns	<0.01	ns
Enterorhabdus	2014-08-01	<0.05	ns	<0.01	ns
Acetifactor	1993-07-01	<0.05	ns	<0.01	ns
Streptococcus	1981-06-01	<0.05	ns	<0.05	ns
Tuzzerella	1940-06-01	<0.05	ns	<0.05	ns
Ureaplasma	1937-06-01	<0.05	ns	<0.05	ns
Blautia	1937-07-01	<0.05	ns	<0.05	<0.05
Acetitomaculum	14.62	<0.001	<0.01	ns	<0.01
[Eubacterium] nodatum group	1996-10-01	<0.01	<0.01	<0.05	<0.05
Alistipes	1976-08-01	<0.05	ns	ns	<0.01
UCG-003	1945-07-01	<0.05	<0.05	ns	ns
Caproiciproducens	1947-07-01	<0.05	<0.05	ns	<0.05

## Sheet: D
DBA/1J
Bacteria	ANOVA		Post hoc p value
	H(2)	p	p (A-CTRL vs. A-RA-NAIVE)	p (A-CTRL vs. A-RA-RELAPS)	p (A-RA-NAIVE vs. A-RA-RELAPS)
Bifidobacterium	1957-11-01	<0.01	<0.05	<0.01	ns
Candidatus Stoquefichus	1974-10-01	<0.01	<0.001	<0.05	ns
Paraprevotella	1958-10-01	<0.01	<0.05	<0.05	ns
Prevotellaceae NK3B31 group	1958-10-01	<0.01	<0.05	<0.05	ns
Candidatus Saccharimonas	1996-08-01	<0.05	<0.05	<0.05	ns
Erysipelatoclostridium	1937-08-01	<0.05	<0.01	ns	ns
Odoribacter	1931-07-01	<0.05	ns	<0.05	ns
Marvinbryantia	1951-10-01	<0.01	<0.01	<0.01	ns
Aerococcus	1982-09-01	<0.01	<0.05	<0.01	ns
Facklamia	9.05	<0.01	<0.01	<0.05	ns
Staphylococcus	1931-12-01	<0.01	ns	<0.001	ns
Jeotgalicoccus	1953-09-01	<0.01	ns	<0.001	ns
Corynebacterium	2027-09-01	<0.01	ns	<0.001	ns
Family XIII UCG-001	9.04	<0.01	<0.01	ns	ns
Caproiciproducens	1988-07-01	<0.05	<0.01	ns	ns
Anaerotruncus	1952-06-01	<0.05	ns	<0.05	ns
[Eubacterium] nodatum group	15.43	<0.001	ns	<0.001	<0.001
[Eubacterium] ventriosum group	2025-04-10	<0.01	ns	<0.01	ns
Sutterella	2017-08-01	<0.05	ns	<0.05	<0.05
Fusobacterium	8.06	<0.05	ns	<0.05	ns
Tuzzerella	1944-08-01	<0.05	ns	ns	<0.01
[Eubacterium] brachy group	2014-08-01	<0.05	na	<0.05	<0.05
Prevotellaceae UCG-001	18.45	<0.001	<0.001	ns	<0.01
Helicobacter	1937-06-01	<0.05	ns	ns	<0.05

## Sheet: E
Aire⁻/⁻
Measured parameter	2way ANOVA									Multiple comparisons
	Timepoint			Group			Interaction			p (A-CTRL vs. A-RA-NAIVE)	p (A-CTRL vs. A-RA-RELAPS)	p (A-RA-NAIVE vs. A-RA-RELAPS)
	F	DFn, DFd	p	F	DFn, DFd	p	F	DFn, DFd	p
Arthritis score	1.54	10, 50	ns	0.29	2, 5	ns	0.37	20, 50	ns	ns	ns	ns
Relative body weight	10.20	2.61, 13	<0.01	0.79	2, 5	ns	0.97	20, 50	ns	ns	ns	ns
Front paws volume	1.64	1.62, 8.11	ns	0.91	2, 5	ns	1.22	20, 50	ns	<0.001 (week 2, 10)	ns	ns
Back paws volume	2.44	1.29, 6.43	ns	0.29	2, 5	ns	0.71	20, 50	ns	ns	ns	ns
Front paws temperature	19.30	3.19, 16.0	<0.001	1.49	2, 5	ns	0.52	20, 50	ns	ns	ns	ns
Back paws temperature	11.00	3.01, 15.0	<0.001	0.33	2, 5	ns	1.15	20, 50	ns	ns	ns	ns

## Sheet: F
DBA/1J
Measured parameter	2way ANOVA									Multiple comparisons
	Timepoint			Group			Interaction			p (A-CTRL vs. A-RA-NAIVE)	p (A-CTRL vs. A-RA-RELAPS)	p (A-RA-NAIVE vs. A-RA-RELAPS)
	F	DFn, DFd	p	F	DFn, DFd	p	F	DFn, DFd	p
Arthritis score	7.86	3.10, 24.8	<0.001	0.12	2, 8	ns	0.31	20, 80	ns	ns	ns	ns
Relative body weight	2.75	3.38, 27.0	ns	0.25	2, 8	ns	0.42	20, 80	ns	ns	ns	ns
Front paws volume	4.77	3.65, 29.2	<0.01	0.58	2, 8	ns	0.42	20, 80	ns	ns	ns	ns
Back paws volume	5.77	3.27, 26.1	<0.01	0.80	2, 8	ns	0.52	20, 80	ns	ns	ns	ns
Front paws temperature	23.4	3.66, 29.3	<0.001	0.22	2, 8	ns	2.50	20, 80	<0.01	ns	<0.05 (week 6)	<0.05 (week 1)
Back paws temperature	15.80	3.99, 31.9	<0.001	0.44	2.8	ns	3.91	20, 80	<0.001	ns	<0.01 (week 2), <0.05 (week 8)	ns

## Sheet: G
Aire⁻/⁻
Measured parameter	ANOVA		Post hoc p value
	H(2)	p	p (A-CTRL vs. A-RA-NAIVE)	p (A-CTRL vs. A-RA-RELAPS)	p (A-RA-NAIVE vs. A-RA-RELAPS)
Relative colon weight	3.14	ns	ns	ns	ns
Colon length	2.85	ns	ns	ns	ns
Front paws synovial membrane thickness	0.69	ns	ns	ns	ns
Back paws synovial membrane thickness	0.47	ns	ns	ns	ns
Front paws neutrophilic synovial infiltration	2.30	ns	ns	ns	ns
Back paws neutrophilic synovial infiltration	3.28	ns	ns	ns	ns
White blood cell count	4.03	ns	ns	ns	ns
Lymphocyte count	3.14	ns	ns	ns	ns
Monocyte count	1950-04-01	ns	ns	ns	ns
Neutrophil count	1.11	ns	ns	ns	ns

## Sheet: H
DBA/1J
Measured parameter	ANOVA		Post hoc p value
	H(2)	p	p (A-CTRL vs. A-RA-NAIVE)	p (A-CTRL vs. A-RA-RELAPS)	p (A-RA-NAIVE vs. A-RA-RELAPS)
Relative colon weight	0.66	ns	ns	ns	ns
Colon length	1.95	ns	ns	ns	ns
Front paws synovial membrane thickness	7.05	<0.05	ns	ns	ns
Back paws synovial membrane thickness	0.71	ns	ns	ns	ns
Front paws neutrophilic synovial infiltration	1.64	ns	ns	ns	ns
Back paws neutrophilic synovial infiltration	0.22	ns	ns	ns	ns
White blood cell count	3.62	ns	ns	ns	ns
Lymphocyte count	2013-05-01	ns	ns	ns	ns
Monocyte count	0.49	ns	ns	ns	ns
Neutrophil count	0.19	ns	ns	ns	ns

## Sheet: I
Aire -/-
Parameter 1	Parameter 2	R²	r	p
Ureaplasma	IFN gamma	0.499948	0.70707	< 0.05
UCG 003	IL 17A	0.526864	0.725854	< 0.05
UCG 003	IFN gamma	0.579425	0.7612	< 0.05
UCG 003	IL 1beta	0.592274	0.769593	< 0.05
Tuzzerella	Front paw temperature	0.513648	-0.716693	< 0.05
Tuzzerella	NEU	0.542798	0.736748	< 0.05
Ruminococcus gauvreauii group	IL 10	0.947999	0.973652	< 0.001
Ruminococcus gauvreauii group	IL 6	0.613029	0.782962	< 0.05
Romboutsia	IFN gamma	0.82188	0.906576	< 0.01
Romboutsia	IL 17A	0.693231	0.832605	< 0.05
Prevotellaceae UCG 001	LYM	0.578166	0.760372	< 0.05
Prevotellaceae UCG 001	WBC	0.609169	0.780493	< 0.05
Prevotellaceae UCG 001	MON	0.67711	0.822867	< 0.05
Prevotellaceae NK3B31 group	IL 10	0.588816	0.767344	< 0.05
Parasutterella	WBC	0.560177	0.74845	< 0.05
Parasutterella	IL 1alpha	0.581124	0.762315	< 0.05
Parasutterella	Back paw NEU infiltration	0.584661	-0.764632	< 0.05
Parabacteroides	IL 12p70	0.499809	0.706972	< 0.05
Parabacteroides	NEU	0.513129	0.71633	< 0.05
Parabacteroides	GM CSF	0.568431	0.753943	< 0.05
Parabacteroides	TNF a	0.594354	0.770944	< 0.05
Marvinbryantia	Back paw synovial membrane	0.718475	0.847629	< 0.01
Marvinbryantia	IL 27	0.534547	0.731127	< 0.05
Marvinbryantia	MON	0.558352	0.747229	< 0.05
Marvinbryantia	Front paw synovial memrane	0.628396	0.792715	< 0.05
Marvinbryantia	Front paw NEU infiltration	0.645164	0.803221	< 0.05
Helicobacter	MON	0.705524	-0.839955	< 0.01
Helicobacter	TNF a	0.566313	0.752538	< 0.05
Eubacterium nodatum group	MON	0.538656	-0.733932	< 0.05
Erysipelatoclostridium	MON	0.554248	-0.744478	< 0.05
Erysipelatoclostridium	LYM	0.589108	-0.767534	< 0.05
Enterobacter	IL 10	0.759326	0.871393	< 0.01
Enterobacter	IL 6	0.853659	0.923937	< 0.01
Coprobacter	IL 10	0.947999	0.973652	< 0.001
Coprobacter	IL 6	0.613029	0.782962	< 0.05
Catenibacterium	IL 10	0.947999	0.973652	< 0.001
Catenibacterium	IL 6	0.613029	0.782962	< 0.05
Caproiciproducens	Back paw temperature	0.546687	0.739383	< 0.05
Butyricimonas	TNF a	0.867297	0.931288	< 0.001
Butyricimonas	IL 12p70	0.731385	0.855211	< 0.01
Butyricimonas	GM CSF	0.779393	0.882833	< 0.01
Butyricimonas	IFN beta	0.850011	0.921961	< 0.01
Butyricimonas	IL 1alpha	0.576195	0.759075	< 0.05
Anaerostipes	Front paw synovial memrane	0.911141	0.954537	< 0.001
Anaerostipes	IL 27	0.920327	0.959337	< 0.001
Anaerostipes	Back paw synovial membrane	0.949914	0.974635	< 0.001
Anaerostipes	Front paw NEU infiltration	0.812148	0.901193	< 0.01
Anaerostipes	MON	0.619128	0.786847	< 0.05
Anaerostipes	Back paw volume	0.660706	0.812838	< 0.05
Anaeroplasma	IFN gamma	0.881418	0.938839	< 0.001
Anaeroplasma	IL 23	0.502313	0.708741	< 0.05
Anaeroplasma	LYM	0.520661	-0.721569	< 0.05
Anaeroplasma	Front paw temperature	0.558498	-0.747327	< 0.05
Anaeroplasma	IL 17A	0.583712	0.764011	< 0.05
Allobaculum	IL 27	0.513429	0.716539	< 0.05
Acetitomaculum	Back paw NEU infiltration	0.585748	0.765342	< 0.05
Acetitomaculum	Front paw volume	0.661809	0.813517	< 0.05
Acetatifactor	TNF a	0.88799	0.942332	< 0.001
Acetatifactor	IFN beta	0.790136	0.888896	< 0.01
Acetatifactor	IL 12p70	0.539873	0.73476	< 0.05
Acetatifactor	GM CSF	0.59953	0.774293	< 0.05
Acetatifactor	IL 23	0.63921	0.799506	< 0.05

## Sheet: J
DBA/1J
Parameter 1	Parameter 2	R²	r	p
Tuzzerella	IFN beta	0.923424	0.960949	< 0.001
Tuzzerella	IL 12p70	0.901583	0.949517	<0.01
Tuzzerella	GM CSF	0.867835	0.931576	<0.01
Tuzzerella	IL 1beta	0.850757	0.922365	<0.01
Tuzzerella	TNF a	0.834682	0.913609	<0.01
Tuzzerella	IL 27	0.779021	0.882621	<0.01
Prevotellaceae UCG 001	Front paw synovial memrane	0.896837	0.947015	<0.01
Phascolarctobacterium	IFN beta	0.982839	0.991382	< 0.001
Phascolarctobacterium	GM CSF	0.943232	0.971201	< 0.001
Phascolarctobacterium	IL 12p70	0.93352	0.966188	< 0.001
Phascolarctobacterium	IL 1beta	0.929089	0.963893	< 0.001
Phascolarctobacterium	IL 27	0.856891	0.925684	<0.01
Phascolarctobacterium	TNF a	0.838933	0.915933	<0.01
Phascolarctobacterium	IL 23	0.652611	0.807844	<0.05
Phascolarctobacterium	Back paw NEU infiltration	0.591742	0.769247	<0.05
Paraprevotella	Back paw volume	0.97242	0.986113	< 0.001
Paraprevotella	MCP 1	0.888276	0.942484	<0.01
Paraprevotella	Front paw volume	0.780014	0.883184	<0.01
Paraprevotella	NEU	0.585624	0.76526	<0.05
Paraprevotella	RA Score	0.27	0.52	<0.05
Odoribacter	Back paw temperature	0.68384	-0.826946	<0.05
Odoribacter	Front paw temperature	0.614897	-0.784154	<0.05
Odoribacter	RA Score	0.13	-0.35	<0.05
Marvinbryantia	Front paw synovial memrane	0.924615	0.961569	< 0.001
Helicobacter	Front paw synovial memrane	0.893461	0.94523	<0.01
Eubacterium ventriosum group	IL 6	0.603701	0.776982	<0.05
Eubacterium nodatum group	MON	0.671121	0.81922	<0.05
Enterorhabdus	Back paw synovial membrane	0.70156	0.837592	<0.05
Enterorhabdus	RA Score	0.21	-0.46	<0.05
Corynebacterium	RA Score	0.24	-0.49	<0.05
Clostridium innocuum group	IL 27	0.904244	0.950917	< 0.001
Clostridium innocuum group	IFN beta	0.894225	0.945635	<0.01
Clostridium innocuum group	IL 12p70	0.886019	0.941286	<0.01
Clostridium innocuum group	GM CSF	0.87872	0.937401	<0.01
Clostridium innocuum group	IL 1beta	0.821839	0.906553	<0.01
Clostridium innocuum group	TNF a	0.767038	0.875807	<0.01
Clostridium innocuum group	IL 23	0.573849	0.757528	<0.05
Caproiciproducens	Front paw synovial memrane	0.613286	0.783126	<0.05
Candidatus Stoquefichus	MCP 1	0.890384	0.943602	<0.01
Candidatus Stoquefichus	Back paw volume	0.887362	0.941999	<0.01
Candidatus Stoquefichus	NEU	0.753795	0.868214	<0.05
Candidatus Stoquefichus	Front paw volume	0.591376	0.769009	<0.05
Candidatus Saccharimonas	Front paw NEU infiltration	0.82741	0.909621	<0.01
Butyricicoccus	IL 23	0.875443	0.935651	<0.01
Butyricicoccus	Back paw NEU infiltration	0.871994	0.933806	<0.01
Butyricicoccus	Front paw NEU infiltration	0.630879	0.794279	<0.05
Butyricicoccus	RA Score	0.17	-0.42	<0.05
Bifidobacterium	RA Score	0.20	0.45	<0.05
Allobaculum	IL 10	0.851521	0.922779	<0.01
Allobaculum	GM CSF	0.583488	0.763864	<0.05
Alistipes	Back paw temperature	0.725923	-0.852011	<0.05
Alistipes	IL 10	0.59979	-0.774461	<0.05
Akkermansia	Back paw temperature	0.789194	-0.888366	<0.01
Akkermansia	Front paw temperature	0.613718	-0.783402	<0.05
Aerococcus	RA Score	0.21	-0.47	<0.05

[truncated: 3 more sheets: K, L, M]
